# Supplementary material for: Enzymatic Depletion of Mitochondrial Inorganic Polyphosphate (polyP) Increases the Generation of Reactive Oxygen Species (ROS) and the Activity of the Pentose Phosphate Pathway (PPP) in Mammalian Cells
Source: Antioxidants (Basel). 2022 Mar 31;11(4):685. doi: 10.3390/antiox11040685 (PMC9029763; doi:10.3390/antiox11040685)
Supplement: Supplementary file 1 [file antioxidants-11-00685-s001.zip]

Archive with 1 entries (1 files):
- antioxidants-1633178-supplementary.pdf
